# Supplementary material for: Distinct Host-Specific Bacterial Assemblages in Four Congeneric Pocillopora Corals Reveal a Minimal Core Microbiome and Probiotic Partitioning
Source: Microorganisms. 2025 Sep 6;13(9):2083. doi: 10.3390/microorganisms13092083 (PMC12472535; doi:10.3390/microorganisms13092083)
Supplement: Supplementary file 1 [file microorganisms-13-02083-s001.zip]

Archive with 1 entries (1 files):
- microorganisms-3832818-supplementary.pdf
